# Supplementary material for: Relationship between coccolith length and thickness in the coccolithophore species Emiliania huxleyi and Gephyrocapsa oceanica
Source: PLoS One. 2019 Aug 5;14(8):e0220725. doi: 10.1371/journal.pone.0220725 (PMC6681965; doi:10.1371/journal.pone.0220725)
Supplement: S1 Appendix — (CSV) [file pone.0220725.s001.csv]

Strain	Species	Salinity	Length (µm)	Width (µm)	Area (µm2)	Mean thickness (µm)	Mass (pg)	Aspect ratio	Skewness	ks	Mass calculated from ks of 0.02
PLY B11	E. huxleyi	25	2.8	2.0	4.2	0.071	0.8	1.4	0.537	0.013	1.2
PLY B11	E. huxleyi	25	3.4	2.3	6.0	0.064	1.0	1.5	0.815	0.009	2.1
PLY B11	E. huxleyi	25	2.7	2.0	4.1	0.068	0.8	1.3	0.569	0.015	1.1
PLY B11	E. huxleyi	25	2.6	1.9	3.8	0.058	0.6	1.4	0.228	0.013	1.0
PLY B11	E. huxleyi	25	2.6	1.9	3.8	0.066	0.7	1.4	0.641	0.015	1.0
PLY B11	E. huxleyi	25	2.5	1.8	3.4	0.068	0.6	1.4	0.494	0.014	0.8
PLY B11	E. huxleyi	25	2.8	2.2	4.8	0.072	0.9	1.2	0.559	0.015	1.2
PLY B11	E. huxleyi	25	3.0	2.1	4.7	0.066	0.8	1.5	0.738	0.011	1.5
PLY B11	E. huxleyi	25	2.9	2.0	4.4	0.069	0.8	1.5	0.446	0.012	1.3
PLY B11	E. huxleyi	25	2.6	2.0	4.1	0.069	0.8	1.3	0.431	0.017	1.0
PLY B11	E. huxleyi	25	3.5	2.9	7.9	0.066	1.4	1.2	0.899	0.012	2.3
PLY B11	E. huxleyi	25	2.9	1.9	4.2	0.061	0.7	1.5	0.475	0.011	1.3
PLY B11	E. huxleyi	25	2.6	1.8	3.6	0.067	0.7	1.4	0.403	0.015	1.0
PLY B11	E. huxleyi	25	2.5	1.8	3.6	0.062	0.6	1.4	0.091	0.014	0.8
PLY B11	E. huxleyi	25	2.5	1.8	3.6	0.087	0.9	1.4	0.494	0.021	0.8
PLY B11	E. huxleyi	25	2.4	1.8	3.3	0.065	0.6	1.4	0.371	0.016	0.7
PLY B11	E. huxleyi	25	2.2	1.9	3.1	0.065	0.6	1.1	0.239	0.021	0.6
PLY B11	E. huxleyi	25	2.4	1.9	3.5	0.066	0.6	1.3	-0.030	0.016	0.7
PLY B11	E. huxleyi	25	2.4	1.6	2.9	0.063	0.5	1.5	0.127	0.013	0.7
PLY B11	E. huxleyi	25	2.5	1.6	3.2	0.061	0.5	1.5	0.250	0.012	0.8
PLY B11	E. huxleyi	25	2.7	2.1	4.4	0.068	0.8	1.3	0.525	0.015	1.1
PLY B11	E. huxleyi	25	2.5	1.7	3.2	0.061	0.5	1.5	0.162	0.012	0.8
PLY B11	E. huxleyi	25	3.0	2.0	4.7	0.067	0.8	1.5	0.550	0.011	1.5
PLY B11	E. huxleyi	25	2.7	2.2	4.5	0.072	0.9	1.2	0.354	0.017	1.1
PLY B11	E. huxleyi	25	2.7	2.2	4.7	0.069	0.9	1.2	0.491	0.017	1.1
PLY B11	E. huxleyi	25	2.4	1.8	3.4	0.063	0.6	1.4	0.439	0.016	0.7
PLY B11	E. huxleyi	25	2.3	1.7	3.0	0.067	0.5	1.4	0.210	0.015	0.7
PLY B11	E. huxleyi	25	2.8	2.2	4.7	0.082	1.1	1.3	0.703	0.018	1.2
PLY B11	E. huxleyi	25	2.7	1.9	4.0	0.061	0.7	1.4	0.631	0.013	1.1
PLY B11	E. huxleyi	25	2.8	1.9	4.1	0.069	0.8	1.5	0.537	0.013	1.2
PLY B11	E. huxleyi	34	3.1	2.5	6.2	0.072	1.2	1.2	0.815	0.015	1.6
PLY B11	E. huxleyi	34	2.8	2.2	4.8	0.068	0.9	1.2	0.628	0.015	1.2
PLY B11	E. huxleyi	34	2.9	2.0	4.4	0.065	0.8	1.5	0.427	0.012	1.3
PLY B11	E. huxleyi	34	2.6	1.8	3.6	0.061	0.6	1.5	0.139	0.013	1.0
PLY B11	E. huxleyi	34	2.7	2.0	4.3	0.069	0.8	1.3	0.457	0.015	1.1
PLY B11	E. huxleyi	34	2.5	1.6	3.1	0.063	0.5	1.5	0.448	0.012	0.8
PLY B11	E. huxleyi	34	2.7	1.8	3.7	0.061	0.6	1.5	0.243	0.011	1.1
PLY B11	E. huxleyi	34	2.5	2.0	3.8	0.075	0.8	1.3	0.536	0.019	0.8
PLY B11	E. huxleyi	34	2.4	1.9	3.4	0.077	0.7	1.3	0.581	0.019	0.7
PLY B11	E. huxleyi	34	2.3	1.7	3.0	0.066	0.5	1.4	0.239	0.015	0.7
PLY B11	E. huxleyi	34	2.4	1.8	3.3	0.076	0.7	1.3	0.543	0.019	0.7
PLY B11	E. huxleyi	34	2.5	2.1	4.0	0.066	0.7	1.2	0.493	0.017	0.8
PLY B11	E. huxleyi	34	2.6	2.0	4.0	0.066	0.7	1.3	0.491	0.015	1.0
PLY B11	E. huxleyi	34	2.5	1.7	3.3	0.063	0.6	1.5	0.609	0.014	0.8
PLY B11	E. huxleyi	34	2.7	1.8	3.8	0.070	0.7	1.5	0.844	0.013	1.1
PLY B11	E. huxleyi	34	2.6	2.1	4.3	0.060	0.7	1.3	0.360	0.015	1.0
PLY B11	E. huxleyi	34	2.6	2.1	4.2	0.070	0.8	1.3	0.763	0.017	1.0
PLY B11	E. huxleyi	34	2.6	2.0	4.1	0.060	0.7	1.3	0.679	0.015	1.0
PLY B11	E. huxleyi	34	2.6	1.9	3.7	0.066	0.7	1.4	0.608	0.015	1.0
PLY B11	E. huxleyi	34	2.9	2.2	4.9	0.071	0.9	1.3	0.823	0.014	1.3
PLY B11	E. huxleyi	34	2.9	2.1	4.6	0.075	0.9	1.4	0.659	0.014	1.3
PLY B11	E. huxleyi	34	2.7	2.0	4.3	0.070	0.8	1.4	0.271	0.015	1.1
PLY B11	E. huxleyi	34	2.8	2.2	4.9	0.084	1.1	1.3	0.697	0.018	1.2
PLY B11	E. huxleyi	34	2.4	1.7	3.2	0.066	0.6	1.4	0.267	0.016	0.7
PLY B11	E. huxleyi	34	2.7	2.0	4.1	0.066	0.7	1.3	0.532	0.013	1.1
PLY B11	E. huxleyi	34	2.7	2.0	4.2	0.067	0.8	1.3	0.562	0.015	1.1
PLY B11	E. huxleyi	34	2.7	2.1	4.3	0.071	0.8	1.3	0.462	0.015	1.1
PLY B11	E. huxleyi	34	2.3	1.9	3.4	0.067	0.6	1.2	0.490	0.018	0.7
PLY B11	E. huxleyi	34	2.5	1.9	3.7	0.066	0.7	1.3	0.262	0.017	0.8
PLY B11	E. huxleyi	34	2.8	2.1	4.6	0.072	0.9	1.3	0.598	0.015	1.2
PLY B11	E. huxleyi	44	2.2	1.9	3.2	0.070	0.6	1.1	0.421	0.021	0.6
PLY B11	E. huxleyi	44	3.6	2.8	7.7	0.062	1.3	1.3	0.514	0.010	2.5
PLY B11	E. huxleyi	44	3.1	3.1	7.4	0.081	1.6	1.0	0.693	0.020	1.6
PLY B11	E. huxleyi	44	2.9	2.6	5.9	0.063	1.0	1.1	0.431	0.015	1.3
PLY B11	E. huxleyi	44	3.3	2.4	6.1	0.079	1.3	1.4	0.636	0.013	1.9
PLY B11	E. huxleyi	44	3.0	2.4	5.6	0.070	1.1	1.2	0.628	0.015	1.5
PLY B11	E. huxleyi	44	2.8	2.0	4.4	0.067	0.8	1.4	0.505	0.013	1.2
PLY B11	E. huxleyi	44	2.5	2.0	3.8	0.073	0.7	1.2	0.308	0.017	0.8
PLY B11	E. huxleyi	44	2.8	2.3	5.0	0.074	1.0	1.2	0.580	0.017	1.2
PLY B11	E. huxleyi	44	2.8	2.3	5.1	0.073	1.0	1.2	0.637	0.017	1.2
PLY B11	E. huxleyi	44	2.8	2.1	4.5	0.073	0.9	1.4	0.517	0.015	1.2
PLY B11	E. huxleyi	44	2.9	2.8	6.2	0.077	1.3	1.0	0.664	0.020	1.3
PLY B11	E. huxleyi	44	3.8	3.1	9.1	0.072	1.8	1.2	0.792	0.012	3.0
PLY B11	E. huxleyi	44	3.1	2.3	5.4	0.062	0.9	1.4	0.318	0.011	1.6
PLY B11	E. huxleyi	44	3.4	3.0	7.9	0.070	1.5	1.1	0.786	0.014	2.1
PLY B11	E. huxleyi	44	3.2	2.4	5.9	0.063	1.0	1.4	0.404	0.011	1.8
PLY B11	E. huxleyi	44	2.6	1.8	3.6	0.074	0.7	1.5	0.288	0.015	1.0
PLY B11	E. huxleyi	44	2.8	2.1	4.5	0.073	0.9	1.3	0.539	0.015	1.2
PLY B11	E. huxleyi	44	3.6	2.8	7.7	0.070	1.5	1.3	0.608	0.012	2.5
PLY B11	E. huxleyi	44	2.6	2.1	4.1	0.066	0.7	1.2	0.193	0.015	1.0
PLY B11	E. huxleyi	44	2.8	2.2	4.8	0.071	0.9	1.2	0.314	0.015	1.2
PLY B11	E. huxleyi	44	2.8	2.1	4.5	0.068	0.8	1.3	0.318	0.013	1.2
PLY B11	E. huxleyi	44	3.4	2.6	7.0	0.075	1.4	1.3	0.675	0.013	2.1
PLY B11	E. huxleyi	44	3.2	2.4	6.0	0.064	1.0	1.3	0.504	0.011	1.8
PLY B11	E. huxleyi	44	2.1	1.5	2.5	0.059	0.4	1.4	0.502	0.016	0.5
PLY B11	E. huxleyi	44	2.8	2.2	4.7	0.076	1.0	1.3	0.448	0.017	1.2
PLY B11	E. huxleyi	44	3.0	2.4	5.5	0.058	0.9	1.3	0.130	0.012	1.5
PLY B11	E. huxleyi	44	2.8	2.1	4.6	0.072	0.9	1.3	0.414	0.015	1.2
PLY B11	E. huxleyi	44	2.8	2.1	4.5	0.070	0.9	1.3	0.490	0.015	1.2
PLY B11	E. huxleyi	44	2.4	2.0	3.8	0.062	0.6	1.2	0.096	0.016	0.7
RCC 868	E. huxleyi	25	2.5	1.7	3.2	0.072	0.6	1.4	0.638	0.014	0.8
RCC 868	E. huxleyi	25	2.5	1.7	3.2	0.075	0.7	1.4	0.570	0.017	0.8
RCC 868	E. huxleyi	25	2.6	1.8	3.7	0.070	0.7	1.5	0.751	0.015	1.0
RCC 868	E. huxleyi	25	2.3	1.8	3.1	0.062	0.5	1.3	0.234	0.015	0.7
RCC 868	E. huxleyi	25	2.4	1.8	3.3	0.058	0.5	1.3	0.446	0.013	0.7
RCC 868	E. huxleyi	25	2.3	1.6	2.8	0.069	0.5	1.4	0.369	0.015	0.7
RCC 868	E. huxleyi	25	2.6	1.9	3.9	0.096	1.0	1.3	0.349	0.021	1.0
RCC 868	E. huxleyi	25	2.8	2.1	4.4	0.071	0.9	1.3	0.267	0.015	1.2
RCC 868	E. huxleyi	25	2.3	1.6	2.8	0.072	0.5	1.4	0.227	0.015	0.7
RCC 868	E. huxleyi	25	2.9	2.0	4.5	0.066	0.8	1.4	0.845	0.012	1.3
RCC 868	E. huxleyi	25	2.4	1.6	2.9	0.063	0.5	1.5	0.201	0.013	0.7
RCC 868	E. huxleyi	25	2.0	1.3	2.1	0.061	0.4	1.5	0.312	0.018	0.4
RCC 868	E. huxleyi	25	2.6	1.7	3.4	0.079	0.7	1.5	0.422	0.015	1.0
RCC 868	E. huxleyi	25	2.7	1.8	3.7	0.086	0.9	1.5	0.623	0.017	1.1
RCC 868	E. huxleyi	25	3.0	2.2	5.2	0.072	1.0	1.4	0.984	0.014	1.5
RCC 868	E. huxleyi	25	2.6	1.9	3.9	0.070	0.7	1.4	0.523	0.015	1.0
RCC 868	E. huxleyi	25	2.5	2.5	4.8	0.104	1.4	1.0	0.804	0.033	0.8
RCC 868	E. huxleyi	25	2.3	1.6	2.9	0.075	0.6	1.4	0.337	0.018	0.7
RCC 868	E. huxleyi	25	2.6	2.2	4.5	0.115	1.4	1.1	0.492	0.029	1.0
RCC 868	E. huxleyi	25	2.7	1.9	4.0	0.063	0.7	1.4	0.361	0.013	1.1
RCC 868	E. huxleyi	25	2.2	1.7	2.8	0.076	0.6	1.3	0.495	0.021	0.6
RCC 868	E. huxleyi	25	1.9	1.8	2.6	0.080	0.6	1.0	0.420	0.032	0.4
RCC 868	E. huxleyi	25	2.5	2.2	4.2	0.077	0.9	1.1	0.583	0.021	0.8
RCC 868	E. huxleyi	25	2.7	2.3	4.8	0.114	1.5	1.2	0.531	0.028	1.1
RCC 868	E. huxleyi	25	2.4	1.9	3.6	0.063	0.6	1.2	0.442	0.016	0.7
RCC 868	E. huxleyi	25	2.4	1.7	3.1	0.066	0.6	1.5	0.297	0.016	0.7
RCC 868	E. huxleyi	25	2.6	2.4	4.7	0.090	1.2	1.1	0.868	0.025	1.0
RCC 868	E. huxleyi	25	2.4	2.0	3.8	0.101	1.0	1.2	0.626	0.027	0.7
RCC 868	E. huxleyi	25	2.3	1.7	3.0	0.072	0.6	1.4	0.281	0.018	0.7
RCC 868	E. huxleyi	25	2.7	1.9	4.0	0.073	0.8	1.4	0.966	0.015	1.1
RCC 868	E. huxleyi	34	2.9	2.4	5.5	0.066	1.0	1.2	0.594	0.015	1.3
RCC 868	E. huxleyi	34	2.8	2.2	4.6	0.089	1.1	1.3	0.598	0.018	1.2
RCC 868	E. huxleyi	34	2.5	1.9	3.8	0.077	0.8	1.3	0.882	0.019	0.8
RCC 868	E. huxleyi	34	2.6	2.0	4.1	0.096	1.1	1.3	0.565	0.023	1.0
RCC 868	E. huxleyi	34	2.6	2.2	4.4	0.097	1.1	1.2	0.636	0.023	1.0
RCC 868	E. huxleyi	34	2.6	2.1	4.1	0.095	1.1	1.2	0.422	0.023	1.0
RCC 868	E. huxleyi	34	3.1	2.5	6.1	0.073	1.2	1.2	0.940	0.015	1.6
RCC 868	E. huxleyi	34	3.0	2.4	5.6	0.079	1.2	1.2	0.858	0.016	1.5
RCC 868	E. huxleyi	34	2.7	2.0	4.0	0.065	0.7	1.4	0.624	0.013	1.1
RCC 868	E. huxleyi	34	3.1	2.5	5.8	0.078	1.2	1.3	0.889	0.015	1.6
RCC 868	E. huxleyi	34	3.7	2.9	8.2	0.075	1.7	1.3	0.388	0.012	2.7
RCC 868	E. huxleyi	34	2.7	2.4	4.9	0.087	1.2	1.1	0.501	0.022	1.1
RCC 868	E. huxleyi	34	3.3	2.9	7.4	0.104	2.1	1.2	0.969	0.022	1.9
RCC 868	E. huxleyi	34	2.4	2.0	3.5	0.062	0.6	1.2	0.397	0.016	0.7
RCC 868	E. huxleyi	34	2.8	2.2	4.9	0.072	1.0	1.3	0.719	0.017	1.2
RCC 868	E. huxleyi	34	2.8	2.2	4.8	0.087	1.1	1.3	0.691	0.018	1.2
RCC 868	E. huxleyi	34	3.4	2.6	7.0	0.077	1.5	1.3	0.961	0.014	2.1
RCC 868	E. huxleyi	34	2.7	2.4	5.1	0.091	1.3	1.1	0.732	0.024	1.1
RCC 868	E. huxleyi	34	2.8	2.5	5.5	0.085	1.2	1.1	1.071	0.020	1.2
RCC 868	E. huxleyi	34	2.8	2.5	5.2	0.067	0.9	1.1	0.712	0.015	1.2
RCC 868	E. huxleyi	34	3.5	3.1	8.3	0.070	1.6	1.2	0.576	0.014	2.3
RCC 868	E. huxleyi	34	3.0	2.1	5.0	0.072	1.0	1.4	0.703	0.014	1.5
RCC 868	E. huxleyi	34	3.2	2.6	6.2	0.099	1.7	1.2	0.955	0.019	1.8
RCC 868	E. huxleyi	34	3.2	2.6	6.3	0.084	1.4	1.2	0.824	0.016	1.8
RCC 868	E. huxleyi	34	2.9	2.4	5.3	0.092	1.3	1.2	0.611	0.020	1.3
RCC 868	E. huxleyi	34	2.2	1.8	3.0	0.080	0.7	1.2	0.509	0.024	0.6
RCC 868	E. huxleyi	34	2.7	1.8	3.8	0.069	0.7	1.5	0.480	0.013	1.1
RCC 868	E. huxleyi	34	3.4	2.3	5.9	0.079	1.3	1.5	0.798	0.012	2.1
RCC 868	E. huxleyi	34	3.4	2.5	6.4	0.062	1.1	1.4	0.445	0.010	2.1
RCC 868	E. huxleyi	34	2.7	2.3	4.7	0.101	1.3	1.2	0.732	0.024	1.1
RCC 868	E. huxleyi	44	4.1	3.5	11.1	0.068	2.0	1.2	1.094	0.011	3.7
RCC 868	E. huxleyi	44	3.3	2.8	7.2	0.077	1.5	1.2	0.671	0.015	1.9
RCC 868	E. huxleyi	44	4.2	3.2	10.2	0.092	2.6	1.3	0.968	0.013	4.0
RCC 868	E. huxleyi	44	2.4	1.6	2.9	0.067	0.5	1.5	0.287	0.013	0.7
RCC 868	E. huxleyi	44	3.7	3.0	8.8	0.077	1.8	1.2	1.098	0.013	2.7
RCC 868	E. huxleyi	44	4.1	3.4	10.7	0.072	2.1	1.2	1.079	0.011	3.7
RCC 868	E. huxleyi	44	3.5	3.1	8.4	0.086	1.9	1.2	0.980	0.016	2.3
RCC 868	E. huxleyi	44	3.7	3.1	8.9	0.061	1.5	1.2	0.565	0.011	2.7
RCC 868	E. huxleyi	44	2.5	2.0	3.8	0.071	0.7	1.3	0.609	0.017	0.8
RCC 868	E. huxleyi	44	3.3	2.6	6.7	0.081	1.5	1.3	0.886	0.015	1.9
RCC 868	E. huxleyi	44	2.7	2.4	5.0	0.090	1.2	1.1	0.860	0.022	1.1
RCC 868	E. huxleyi	44	3.7	3.3	9.2	0.077	1.9	1.1	0.945	0.014	2.7
RCC 868	E. huxleyi	44	3.5	2.6	6.9	0.068	1.3	1.3	0.777	0.011	2.3
RCC 868	E. huxleyi	44	2.9	2.1	4.6	0.074	0.9	1.4	0.626	0.014	1.3
RCC 868	E. huxleyi	44	3.2	2.6	6.3	0.073	1.3	1.2	0.882	0.015	1.8
RCC 868	E. huxleyi	44	2.9	2.4	5.2	0.069	1.0	1.2	0.738	0.015	1.3
RCC 868	E. huxleyi	44	3.4	2.4	6.2	0.081	1.4	1.4	1.044	0.013	2.1
RCC 868	E. huxleyi	44	3.4	2.4	6.2	0.074	1.3	1.4	0.671	0.012	2.1
RCC 868	E. huxleyi	44	3.7	2.8	8.0	0.085	1.9	1.3	0.982	0.014	2.7
RCC 868	E. huxleyi	44	2.8	2.1	4.4	0.068	0.8	1.3	0.312	0.013	1.2
RCC 868	E. huxleyi	44	2.3	1.7	3.2	0.064	0.5	1.3	0.300	0.015	0.7
RCC 868	E. huxleyi	44	3.3	2.7	6.9	0.092	1.7	1.2	0.875	0.017	1.9
RCC 868	E. huxleyi	44	2.5	1.8	3.5	0.069	0.7	1.4	0.460	0.017	0.8
RCC 868	E. huxleyi	44	3.8	3.1	9.1	0.073	1.8	1.2	1.153	0.012	3.0
RCC 868	E. huxleyi	44	3.0	2.7	6.1	0.081	1.3	1.1	0.909	0.018	1.5
RCC 868	E. huxleyi	44	2.5	1.8	3.4	0.061	0.6	1.4	0.276	0.014	0.8
RCC 868	E. huxleyi	44	2.8	2.3	4.8	0.073	1.0	1.2	0.730	0.017	1.2
RCC 868	E. huxleyi	44	3.1	2.5	6.1	0.087	1.4	1.2	0.659	0.017	1.6
RCC 868	E. huxleyi	44	2.5	1.8	3.4	0.075	0.7	1.4	0.378	0.017	0.8
RCC 868	E. huxleyi	44	2.4	1.9	3.4	0.052	0.5	1.3	-0.246	0.013	0.7
RCC 1210	E. huxleyi	25	2.6	1.9	3.8	0.080	0.8	1.4	0.509	0.017	1.0
RCC 1210	E. huxleyi	25	2.2	1.9	3.2	0.055	0.5	1.2	0.000	0.017	0.6
RCC 1210	E. huxleyi	25	2.6	2.2	4.4	0.062	0.7	1.2	0.593	0.015	1.0
RCC 1210	E. huxleyi	25	2.4	1.7	3.2	0.066	0.6	1.4	0.410	0.016	0.7
RCC 1210	E. huxleyi	25	2.2	1.7	2.8	0.066	0.5	1.3	0.432	0.017	0.6
RCC 1210	E. huxleyi	25	3.0	2.2	4.9	0.082	1.1	1.4	0.552	0.015	1.5
RCC 1210	E. huxleyi	25	1.9	1.4	2.1	0.072	0.4	1.3	0.397	0.022	0.4
RCC 1210	E. huxleyi	25	2.8	2.3	4.8	0.083	1.1	1.2	0.800	0.018	1.2
RCC 1210	E. huxleyi	25	2.7	2.0	4.3	0.060	0.7	1.3	0.378	0.013	1.1
RCC 1210	E. huxleyi	25	2.3	2.0	3.6	0.079	0.8	1.2	0.285	0.024	0.7
RCC 1210	E. huxleyi	25	2.7	2.4	4.9	0.080	1.1	1.1	0.617	0.021	1.1
RCC 1210	E. huxleyi	25	2.6	2.3	4.5	0.087	1.1	1.2	0.472	0.023	1.0
RCC 1210	E. huxleyi	25	2.9	2.2	4.8	0.073	0.9	1.4	0.698	0.014	1.3
RCC 1210	E. huxleyi	25	2.9	2.1	4.4	0.065	0.8	1.4	1.024	0.012	1.3
RCC 1210	E. huxleyi	25	2.4	2.1	3.8	0.083	0.9	1.2	0.595	0.024	0.7
RCC 1210	E. huxleyi	25	2.1	1.7	2.8	0.061	0.5	1.3	0.340	0.020	0.5
RCC 1210	E. huxleyi	25	3.0	2.2	4.9	0.076	1.0	1.4	0.707	0.014	1.5
RCC 1210	E. huxleyi	25	2.4	1.8	3.3	0.072	0.6	1.3	0.279	0.016	0.7
RCC 1210	E. huxleyi	25	2.7	2.1	4.2	0.080	0.9	1.3	0.416	0.017	1.1
RCC 1210	E. huxleyi	25	2.3	1.8	3.3	0.074	0.7	1.3	0.553	0.021	0.7
RCC 1210	E. huxleyi	25	2.1	1.5	2.5	0.073	0.5	1.4	0.332	0.020	0.5
RCC 1210	E. huxleyi	25	2.8	2.1	4.4	0.074	0.9	1.3	0.797	0.015	1.2
RCC 1210	E. huxleyi	25	2.5	1.8	3.5	0.073	0.7	1.3	0.273	0.017	0.8
RCC 1210	E. huxleyi	25	2.2	1.9	3.2	0.081	0.7	1.1	0.558	0.024	0.6
RCC 1210	E. huxleyi	25	2.2	1.7	2.9	0.076	0.6	1.3	0.747	0.021	0.6
RCC 1210	E. huxleyi	25	2.5	1.9	3.7	0.069	0.7	1.3	0.291	0.017	0.8
RCC 1210	E. huxleyi	25	2.8	2.0	4.3	0.071	0.8	1.4	0.308	0.013	1.2
RCC 1210	E. huxleyi	25	2.3	1.8	3.2	0.073	0.6	1.3	0.515	0.018	0.7
RCC 1210	E. huxleyi	25	3.0	2.4	5.4	0.082	1.2	1.2	0.835	0.016	1.5
RCC 1210	E. huxleyi	25	2.6	2.1	4.3	0.071	0.8	1.2	0.379	0.017	1.0
RCC 1210	E. huxleyi	34	2.8	2.1	4.6	0.072	0.9	1.3	0.248	0.015	1.2
RCC 1210	E. huxleyi	34	2.2	1.9	3.1	0.095	0.8	1.2	0.184	0.028	0.6
RCC 1210	E. huxleyi	34	3.0	2.1	4.9	0.084	1.1	1.4	0.328	0.015	1.5
RCC 1210	E. huxleyi	34	2.3	1.8	3.1	0.080	0.7	1.3	0.338	0.021	0.7
RCC 1210	E. huxleyi	34	2.9	2.3	5.1	0.076	1.1	1.3	0.804	0.017	1.3
RCC 1210	E. huxleyi	34	2.7	2.1	4.3	0.076	0.9	1.3	0.436	0.017	1.1
RCC 1210	E. huxleyi	34	2.5	2.0	3.7	0.062	0.6	1.3	0.203	0.014	0.8
RCC 1210	E. huxleyi	34	2.8	2.2	4.8	0.078	1.0	1.3	0.612	0.017	1.2
RCC 1210	E. huxleyi	34	3.1	2.3	5.3	0.089	1.3	1.4	0.466	0.016	1.6
RCC 1210	E. huxleyi	34	2.9	2.6	5.9	0.092	1.5	1.1	0.473	0.023	1.3
RCC 1210	E. huxleyi	34	3.1	2.6	6.1	0.080	1.3	1.2	0.430	0.016	1.6
RCC 1210	E. huxleyi	34	2.4	1.6	3.0	0.070	0.6	1.5	0.268	0.016	0.7
RCC 1210	E. huxleyi	34	2.7	2.1	4.3	0.085	1.0	1.2	0.262	0.019	1.1
RCC 1210	E. huxleyi	34	2.2	1.7	2.9	0.069	0.5	1.3	0.626	0.017	0.6
RCC 1210	E. huxleyi	34	2.3	1.7	3.0	0.082	0.7	1.3	0.470	0.021	0.7
RCC 1210	E. huxleyi	34	1.8	1.4	1.9	0.070	0.4	1.3	0.150	0.025	0.3
RCC 1210	E. huxleyi	34	2.1	1.6	2.6	0.069	0.5	1.3	0.197	0.020	0.5
RCC 1210	E. huxleyi	34	3.0	2.1	4.8	0.079	1.0	1.4	0.921	0.014	1.5
RCC 1210	E. huxleyi	34	2.3	1.8	3.3	0.069	0.6	1.3	0.496	0.018	0.7
RCC 1210	E. huxleyi	34	2.6	1.8	3.6	0.080	0.8	1.4	0.222	0.017	1.0
RCC 1210	E. huxleyi	34	3.0	2.4	5.4	0.078	1.1	1.3	0.890	0.015	1.5
RCC 1210	E. huxleyi	34	2.5	2.0	3.9	0.061	0.6	1.2	0.107	0.014	0.8
RCC 1210	E. huxleyi	34	2.9	2.4	5.2	0.098	1.4	1.2	0.444	0.021	1.3
RCC 1210	E. huxleyi	34	3.0	2.7	6.3	0.097	1.6	1.1	0.823	0.022	1.5
RCC 1210	E. huxleyi	34	2.4	1.7	3.0	0.079	0.6	1.5	0.725	0.016	0.7
RCC 1210	E. huxleyi	34	2.5	1.8	3.4	0.071	0.7	1.4	0.308	0.017	0.8
RCC 1210	E. huxleyi	34	2.9	2.3	5.2	0.081	1.1	1.3	0.696	0.017	1.3
RCC 1210	E. huxleyi	34	2.4	2.1	3.8	0.075	0.8	1.1	0.559	0.021	0.7
RCC 1210	E. huxleyi	34	2.1	1.6	2.6	0.062	0.4	1.4	0.336	0.016	0.5
RCC 1210	E. huxleyi	34	2.9	2.4	5.3	0.071	1.0	1.2	0.733	0.015	1.3
RCC 1210	E. huxleyi	44	2.5	2.0	3.8	0.062	0.6	1.3	0.228	0.014	0.8
RCC 1210	E. huxleyi	44	3.4	2.6	6.7	0.076	1.4	1.3	0.867	0.013	2.1
RCC 1210	E. huxleyi	44	2.7	2.2	4.4	0.073	0.9	1.2	0.672	0.017	1.1
RCC 1210	E. huxleyi	44	2.7	2.3	4.6	0.058	0.7	1.2	0.409	0.013	1.1
RCC 1210	E. huxleyi	44	4.1	3.6	11.2	0.077	2.3	1.1	1.313	0.012	3.7
RCC 1210	E. huxleyi	44	1.8	1.6	2.2	0.062	0.4	1.1	0.390	0.025	0.3
RCC 1210	E. huxleyi	44	3.3	2.5	6.3	0.070	1.2	1.4	1.265	0.012	1.9
RCC 1210	E. huxleyi	44	3.0	2.2	5.2	0.065	0.9	1.3	0.929	0.012	1.5
RCC 1210	E. huxleyi	44	3.1	2.3	5.3	0.068	1.0	1.3	0.549	0.012	1.6
RCC 1210	E. huxleyi	44	3.1	2.6	6.2	0.074	1.2	1.2	0.561	0.015	1.6
RCC 1210	E. huxleyi	44	3.2	2.3	5.6	0.070	1.1	1.4	0.660	0.012	1.8
RCC 1210	E. huxleyi	44	2.7	2.4	4.9	0.065	0.9	1.1	0.274	0.017	1.1
RCC 1210	E. huxleyi	44	3.0	2.3	5.2	0.066	0.9	1.3	0.677	0.012	1.5
RCC 1210	E. huxleyi	44	3.1	2.5	6.1	0.082	1.4	1.2	0.813	0.017	1.6
RCC 1210	E. huxleyi	44	3.0	2.6	5.9	0.089	1.4	1.1	0.746	0.019	1.5
RCC 1210	E. huxleyi	44	2.7	1.9	3.8	0.066	0.7	1.5	0.865	0.013	1.1
RCC 1210	E. huxleyi	44	2.7	2.2	4.4	0.065	0.8	1.2	0.585	0.015	1.1
RCC 1210	E. huxleyi	44	3.4	2.7	7.1	0.068	1.3	1.2	0.662	0.012	2.1
RCC 1210	E. huxleyi	44	2.8	2.2	4.8	0.088	1.2	1.3	0.516	0.020	1.2
RCC 1210	E. huxleyi	44	2.6	2.0	4.0	0.068	0.7	1.3	0.266	0.015	1.0
RCC 1210	E. huxleyi	44	2.6	1.8	3.5	0.071	0.7	1.4	0.759	0.015	1.0
RCC 1210	E. huxleyi	44	3.0	2.4	5.5	0.063	1.0	1.2	0.717	0.014	1.5
RCC 1210	E. huxleyi	44	2.2	1.8	3.0	0.059	0.5	1.2	0.121	0.017	0.6
RCC 1210	E. huxleyi	44	3.2	2.6	6.2	0.081	1.4	1.2	0.739	0.016	1.8
RCC 1210	E. huxleyi	44	2.7	2.5	5.4	0.073	1.1	1.1	0.628	0.021	1.1
RCC 1210	E. huxleyi	44	2.4	1.8	3.2	0.080	0.7	1.4	0.147	0.019	0.7
RCC 1210	E. huxleyi	44	3.1	2.5	6.0	0.064	1.0	1.3	0.676	0.012	1.6
RCC 1210	E. huxleyi	44	2.7	2.0	4.0	0.058	0.6	1.4	0.456	0.011	1.1
RCC 1210	E. huxleyi	44	2.7	2.0	4.2	0.079	0.9	1.4	0.254	0.017	1.1
RCC 1210	E. huxleyi	44	2.6	2.1	4.2	0.079	0.9	1.3	0.370	0.019	1.0
RCC 1232	E. huxleyi	25	2.5	2.0	3.9	0.084	0.9	1.3	0.705	0.021	0.8
RCC 1232	E. huxleyi	25	2.2	1.7	2.8	0.080	0.6	1.3	0.722	0.021	0.6
RCC 1232	E. huxleyi	25	3.4	2.8	7.4	0.093	1.8	1.2	1.048	0.017	2.1
RCC 1232	E. huxleyi	25	2.7	2.2	4.5	0.087	1.1	1.2	0.743	0.021	1.1
RCC 1232	E. huxleyi	25	2.6	2.1	4.2	0.098	1.1	1.3	0.951	0.023	1.0
RCC 1232	E. huxleyi	25	2.4	1.9	3.6	0.065	0.6	1.2	0.761	0.016	0.7
RCC 1232	E. huxleyi	25	2.3	1.6	2.8	0.069	0.5	1.5	0.673	0.015	0.7
RCC 1232	E. huxleyi	25	2.4	2.0	3.7	0.072	0.7	1.2	0.530	0.019	0.7
RCC 1232	E. huxleyi	25	2.6	2.2	4.5	0.089	1.1	1.2	0.979	0.023	1.0
RCC 1232	E. huxleyi	25	2.6	2.2	4.3	0.072	0.8	1.2	0.978	0.017	1.0
RCC 1232	E. huxleyi	25	2.3	2.0	3.5	0.062	0.6	1.2	0.402	0.018	0.7
RCC 1232	E. huxleyi	25	2.4	2.0	3.6	0.055	0.5	1.2	0.461	0.013	0.7
RCC 1232	E. huxleyi	25	2.3	1.9	3.5	0.080	0.8	1.2	0.606	0.024	0.7
RCC 1232	E. huxleyi	25	2.6	1.9	3.8	0.078	0.8	1.4	0.880	0.017	1.0
RCC 1232	E. huxleyi	25	2.9	2.5	5.6	0.094	1.4	1.1	0.808	0.021	1.3
RCC 1232	E. huxleyi	25	2.7	2.4	5.1	0.087	1.2	1.1	1.044	0.022	1.1
RCC 1232	E. huxleyi	25	2.2	1.8	3.1	0.077	0.7	1.2	0.631	0.024	0.6
RCC 1232	E. huxleyi	25	2.1	1.6	2.7	0.071	0.5	1.3	0.659	0.020	0.5
RCC 1232	E. huxleyi	25	2.3	1.9	3.3	0.062	0.6	1.2	0.653	0.018	0.7
RCC 1232	E. huxleyi	25	2.7	1.8	3.8	0.080	0.8	1.5	1.653	0.015	1.1
RCC 1232	E. huxleyi	25	2.6	2.2	4.5	0.081	1.0	1.2	0.706	0.021	1.0
RCC 1232	E. huxleyi	25	2.9	2.1	4.8	0.081	1.0	1.4	1.239	0.015	1.3
RCC 1232	E. huxleyi	25	2.7	2.2	4.5	0.083	1.0	1.2	0.762	0.019	1.1
RCC 1232	E. huxleyi	25	2.2	1.6	2.6	0.066	0.5	1.4	0.513	0.017	0.6
RCC 1232	E. huxleyi	25	2.6	1.9	3.7	0.065	0.7	1.4	0.740	0.015	1.0
RCC 1232	E. huxleyi	25	2.8	2.3	5.0	0.079	1.1	1.2	0.846	0.018	1.2
RCC 1232	E. huxleyi	25	2.6	2.2	4.3	0.068	0.8	1.2	0.744	0.017	1.0
RCC 1232	E. huxleyi	25	2.5	2.1	3.9	0.077	0.8	1.2	0.806	0.019	0.8
RCC 1232	E. huxleyi	25	2.8	2.4	5.1	0.066	0.9	1.2	0.742	0.015	1.2
RCC 1232	E. huxleyi	25	2.9	2.2	5.0	0.103	1.4	1.3	0.687	0.021	1.3
RCC 1232	E. huxleyi	34	2.8	2.1	4.5	0.060	0.7	1.4	0.401	0.012	1.2
RCC 1232	E. huxleyi	34	2.2	1.7	3.0	0.090	0.7	1.3	0.439	0.024	0.6
RCC 1232	E. huxleyi	34	2.5	2.1	4.1	0.063	0.7	1.2	0.140	0.017	0.8
RCC 1232	E. huxleyi	34	2.9	2.2	4.9	0.082	1.1	1.4	0.626	0.017	1.3
RCC 1232	E. huxleyi	34	2.5	1.9	3.8	0.095	1.0	1.3	0.846	0.024	0.8
RCC 1232	E. huxleyi	34	2.7	2.3	4.7	0.085	1.1	1.2	0.496	0.021	1.1
RCC 1232	E. huxleyi	34	2.7	2.1	4.4	0.089	1.1	1.3	0.631	0.021	1.1
RCC 1232	E. huxleyi	34	2.1	1.9	3.0	0.083	0.7	1.1	0.604	0.028	0.5
RCC 1232	E. huxleyi	34	2.1	1.7	2.8	0.083	0.6	1.2	0.592	0.024	0.5
RCC 1232	E. huxleyi	34	2.5	2.0	3.9	0.071	0.8	1.2	0.388	0.019	0.8
RCC 1232	E. huxleyi	34	2.3	1.8	3.2	0.069	0.6	1.3	0.661	0.018	0.7
RCC 1232	E. huxleyi	34	2.2	1.7	2.9	0.071	0.6	1.3	0.468	0.021	0.6
RCC 1232	E. huxleyi	34	2.3	1.7	3.0	0.065	0.5	1.4	0.858	0.015	0.7
RCC 1232	E. huxleyi	34	2.2	1.8	3.1	0.069	0.6	1.2	0.670	0.021	0.6
RCC 1232	E. huxleyi	34	2.3	2.0	3.7	0.070	0.7	1.1	0.455	0.021	0.7
RCC 1232	E. huxleyi	34	2.7	2.1	4.3	0.076	0.9	1.3	0.517	0.017	1.1
RCC 1232	E. huxleyi	34	2.3	1.8	3.3	0.068	0.6	1.3	0.691	0.018	0.7
RCC 1232	E. huxleyi	34	2.6	2.4	4.8	0.080	1.0	1.1	0.591	0.021	1.0
RCC 1232	E. huxleyi	34	2.1	2.0	3.2	0.075	0.7	1.1	0.700	0.028	0.5
RCC 1232	E. huxleyi	34	2.6	2.2	4.3	0.062	0.7	1.2	0.666	0.015	1.0
RCC 1232	E. huxleyi	34	2.4	1.8	3.3	0.082	0.7	1.3	0.590	0.019	0.7
RCC 1232	E. huxleyi	34	2.8	2.1	4.6	0.094	1.2	1.3	0.460	0.020	1.2
RCC 1232	E. huxleyi	34	2.9	2.1	4.7	0.070	0.9	1.3	0.611	0.014	1.3
RCC 1232	E. huxleyi	34	2.7	2.0	4.2	0.079	0.9	1.3	0.634	0.017	1.1
RCC 1232	E. huxleyi	34	3.0	2.3	5.4	0.069	1.0	1.3	0.820	0.014	1.5
RCC 1232	E. huxleyi	34	2.7	2.1	4.3	0.076	0.9	1.3	0.318	0.017	1.1
RCC 1232	E. huxleyi	34	2.6	2.0	4.0	0.070	0.8	1.3	0.387	0.017	1.0
RCC 1232	E. huxleyi	34	3.0	2.3	5.4	0.081	1.2	1.3	0.686	0.016	1.5
RCC 1232	E. huxleyi	34	2.7	2.4	5.1	0.079	1.1	1.1	0.499	0.021	1.1
RCC 1232	E. huxleyi	34	2.5	2.1	4.2	0.071	0.8	1.2	0.317	0.019	0.8
RCC 1232	E. huxleyi	44	2.4	2.0	3.6	0.074	0.7	1.2	0.585	0.019	0.7
RCC 1232	E. huxleyi	44	2.0	1.5	2.2	0.057	0.3	1.3	0.654	0.014	0.4
RCC 1232	E. huxleyi	44	2.4	1.8	3.1	0.062	0.5	1.3	0.379	0.013	0.7
RCC 1232	E. huxleyi	44	2.7	2.0	4.1	0.092	1.0	1.4	0.693	0.019	1.1
RCC 1232	E. huxleyi	44	2.3	1.8	3.2	0.072	0.6	1.3	0.645	0.018	0.7
RCC 1232	E. huxleyi	44	1.9	1.7	2.5	0.079	0.5	1.2	0.816	0.027	0.4
RCC 1232	E. huxleyi	44	2.4	1.7	3.0	0.066	0.5	1.4	0.641	0.013	0.7
RCC 1232	E. huxleyi	44	3.0	2.1	4.9	0.070	0.9	1.5	1.281	0.012	1.5
RCC 1232	E. huxleyi	44	3.2	2.6	6.3	0.076	1.3	1.2	1.082	0.015	1.8
RCC 1232	E. huxleyi	44	2.9	2.3	5.1	0.068	0.9	1.2	0.922	0.014	1.3
RCC 1232	E. huxleyi	44	2.4	2.0	3.6	0.085	0.8	1.2	0.768	0.021	0.7
RCC 1232	E. huxleyi	44	2.9	2.4	5.3	0.077	1.1	1.2	1.106	0.017	1.3
RCC 1232	E. huxleyi	44	2.6	2.1	4.4	0.077	0.9	1.2	0.653	0.019	1.0
RCC 1232	E. huxleyi	44	3.0	2.2	4.9	0.064	0.8	1.4	0.750	0.011	1.5
RCC 1232	E. huxleyi	44	2.9	2.6	5.9	0.068	1.1	1.1	0.661	0.017	1.3
RCC 1232	E. huxleyi	44	3.0	2.5	5.7	0.070	1.1	1.2	0.759	0.015	1.5
RCC 1232	E. huxleyi	44	1.9	1.7	2.4	0.060	0.4	1.1	0.198	0.022	0.4
RCC 1232	E. huxleyi	44	3.6	2.9	8.0	0.093	2.0	1.2	1.123	0.016	2.5
RCC 1232	E. huxleyi	44	2.7	2.1	4.4	0.070	0.8	1.2	1.057	0.015	1.1
RCC 1232	E. huxleyi	44	2.7	2.2	4.5	0.072	0.9	1.2	0.736	0.017	1.1
RCC 1232	E. huxleyi	44	2.5	1.9	3.8	0.087	0.9	1.3	0.610	0.021	0.8
RCC 1232	E. huxleyi	44	2.5	2.1	4.1	0.065	0.7	1.2	0.497	0.017	0.8
RCC 1232	E. huxleyi	44	2.2	1.5	2.6	0.060	0.4	1.4	0.249	0.014	0.6
RCC 1232	E. huxleyi	44	2.4	1.9	3.5	0.071	0.7	1.3	1.340	0.019	0.7
RCC 1232	E. huxleyi	44	2.5	1.4	2.7	0.061	0.5	1.8	0.592	0.012	0.8
RCC 1232	E. huxleyi	44	2.0	1.5	2.2	0.062	0.4	1.4	0.335	0.018	0.4
RCC 1232	E. huxleyi	44	2.2	1.6	2.7	0.076	0.6	1.3	0.378	0.021	0.6
RCC 1232	E. huxleyi	44	2.5	2.1	4.0	0.084	0.9	1.2	0.639	0.021	0.8
RCC 1232	E. huxleyi	44	2.8	2.2	4.7	0.078	1.0	1.2	0.842	0.017	1.2
RCC 1232	E. huxleyi	44	2.7	2.2	4.4	0.069	0.8	1.2	0.700	0.015	1.1
RCC 1824	E. huxleyi	25	2.9	2.5	5.5	0.065	1.0	1.2	1.025	0.015	1.3
RCC 1824	E. huxleyi	25	2.5	1.7	3.3	0.066	0.6	1.5	0.604	0.014	0.8
RCC 1824	E. huxleyi	25	2.5	1.8	3.5	0.068	0.6	1.4	0.569	0.014	0.8
RCC 1824	E. huxleyi	25	2.9	2.0	4.5	0.068	0.8	1.5	0.790	0.012	1.3
RCC 1824	E. huxleyi	25	3.1	2.2	5.3	0.063	0.9	1.4	0.725	0.011	1.6
RCC 1824	E. huxleyi	25	3.0	2.1	4.9	0.068	0.9	1.4	0.651	0.012	1.5
RCC 1824	E. huxleyi	25	3.3	2.7	6.8	0.068	1.2	1.3	1.122	0.012	1.9
RCC 1824	E. huxleyi	25	2.7	2.2	4.4	0.058	0.7	1.2	0.784	0.013	1.1
RCC 1824	E. huxleyi	25	3.1	2.5	5.9	0.063	1.0	1.2	0.951	0.012	1.6
RCC 1824	E. huxleyi	25	3.1	2.5	5.8	0.069	1.1	1.2	0.855	0.014	1.6
RCC 1824	E. huxleyi	25	2.4	1.6	3.0	0.058	0.5	1.4	0.879	0.013	0.7
RCC 1824	E. huxleyi	25	2.2	1.7	2.9	0.068	0.5	1.3	0.768	0.017	0.6
RCC 1824	E. huxleyi	25	2.9	2.1	4.8	0.063	0.8	1.4	1.394	0.012	1.3
RCC 1824	E. huxleyi	25	2.8	2.0	4.3	0.069	0.8	1.4	0.837	0.013	1.2
RCC 1824	E. huxleyi	25	3.1	2.3	5.2	0.068	1.0	1.4	1.144	0.012	1.6
RCC 1824	E. huxleyi	25	2.4	1.8	3.1	0.060	0.5	1.3	0.218	0.013	0.7
RCC 1824	E. huxleyi	25	2.3	1.7	2.9	0.072	0.6	1.3	0.994	0.018	0.7
RCC 1824	E. huxleyi	25	2.9	2.0	4.3	0.056	0.6	1.5	0.569	0.009	1.3
RCC 1824	E. huxleyi	25	2.6	2.1	4.2	0.087	1.0	1.2	0.727	0.021	1.0
RCC 1824	E. huxleyi	25	2.7	2.1	4.4	0.077	0.9	1.3	0.653	0.017	1.1
RCC 1824	E. huxleyi	25	2.6	2.1	4.1	0.068	0.8	1.3	0.714	0.017	1.0
RCC 1824	E. huxleyi	25	2.9	2.6	5.6	0.063	1.0	1.1	0.840	0.015	1.3
RCC 1824	E. huxleyi	25	2.5	2.2	4.3	0.069	0.8	1.1	0.986	0.019	0.8
RCC 1824	E. huxleyi	25	2.1	1.5	2.5	0.059	0.4	1.4	0.483	0.016	0.5
RCC 1824	E. huxleyi	25	2.6	2.1	4.3	0.076	0.9	1.2	0.845	0.019	1.0
RCC 1824	E. huxleyi	25	2.6	2.1	4.2	0.080	0.9	1.3	0.536	0.019	1.0
RCC 1824	E. huxleyi	25	2.8	2.1	4.6	0.062	0.8	1.3	0.846	0.013	1.2
RCC 1824	E. huxleyi	25	2.5	2.0	3.9	0.059	0.6	1.3	0.969	0.014	0.8
RCC 1824	E. huxleyi	25	3.4	2.9	7.4	0.077	1.5	1.2	1.393	0.014	2.1
RCC 1824	E. huxleyi	25	2.8	2.2	4.6	0.069	0.9	1.3	0.724	0.015	1.2
RCC 1824	E. huxleyi	34	2.8	2.4	5.1	0.089	1.2	1.1	0.337	0.020	1.2
RCC 1824	E. huxleyi	34	3.7	2.9	8.3	0.082	1.8	1.3	1.031	0.013	2.7
RCC 1824	E. huxleyi	34	3.0	2.1	5.0	0.075	1.0	1.4	1.022	0.014	1.5
RCC 1824	E. huxleyi	34	2.9	2.3	5.3	0.092	1.3	1.3	0.716	0.020	1.3
RCC 1824	E. huxleyi	34	3.4	2.7	7.0	0.085	1.6	1.3	0.861	0.015	2.1
RCC 1824	E. huxleyi	34	3.2	2.4	6.1	0.083	1.4	1.3	0.978	0.016	1.8
RCC 1824	E. huxleyi	34	3.1	2.5	6.0	0.073	1.2	1.2	0.763	0.015	1.6
RCC 1824	E. huxleyi	34	3.3	2.6	6.6	0.068	1.2	1.2	0.893	0.012	1.9
RCC 1824	E. huxleyi	34	3.4	2.5	6.7	0.072	1.3	1.4	1.400	0.012	2.1
RCC 1824	E. huxleyi	34	2.9	2.5	5.5	0.086	1.3	1.2	0.993	0.020	1.3
RCC 1824	E. huxleyi	34	2.5	2.2	4.2	0.073	0.8	1.2	1.211	0.019	0.8
RCC 1824	E. huxleyi	34	2.9	2.3	5.2	0.069	1.0	1.3	0.709	0.015	1.3
RCC 1824	E. huxleyi	34	3.1	2.4	5.8	0.094	1.5	1.3	1.188	0.019	1.6
RCC 1824	E. huxleyi	34	3.3	2.8	7.3	0.089	1.8	1.2	1.206	0.018	1.9
RCC 1824	E. huxleyi	34	3.1	2.5	6.1	0.082	1.3	1.2	0.919	0.016	1.6
RCC 1824	E. huxleyi	34	3.2	2.4	5.9	0.076	1.2	1.4	0.632	0.014	1.8
RCC 1824	E. huxleyi	34	2.8	2.4	5.2	0.081	1.1	1.2	0.619	0.018	1.2
RCC 1824	E. huxleyi	34	2.9	2.2	4.9	0.073	1.0	1.3	0.656	0.015	1.3
RCC 1824	E. huxleyi	34	2.6	2.1	4.1	0.062	0.7	1.3	0.793	0.015	1.0
RCC 1824	E. huxleyi	34	3.1	2.3	5.6	0.067	1.0	1.3	0.652	0.012	1.6
RCC 1824	E. huxleyi	34	3.2	2.4	6.0	0.090	1.5	1.3	1.033	0.017	1.8
RCC 1824	E. huxleyi	34	3.1	2.3	5.3	0.076	1.1	1.4	0.897	0.014	1.6
RCC 1824	E. huxleyi	34	3.3	2.4	6.3	0.082	1.4	1.4	0.784	0.014	1.9
RCC 1824	E. huxleyi	34	3.2	2.3	5.7	0.074	1.1	1.4	0.946	0.012	1.8
RCC 1824	E. huxleyi	34	2.9	2.3	5.1	0.076	1.1	1.3	0.896	0.017	1.3
RCC 1824	E. huxleyi	34	3.5	2.7	7.2	0.081	1.6	1.3	1.074	0.014	2.3
RCC 1824	E. huxleyi	34	2.9	2.6	5.8	0.093	1.5	1.1	0.707	0.023	1.3
RCC 1824	E. huxleyi	34	2.7	2.2	4.6	0.093	1.2	1.2	0.622	0.022	1.1
RCC 1824	E. huxleyi	34	3.2	2.5	6.2	0.072	1.2	1.3	0.996	0.014	1.8
RCC 1824	E. huxleyi	34	2.9	2.1	4.7	0.077	1.0	1.4	0.508	0.015	1.3
RCC 1824	E. huxleyi	44	3.1	2.4	5.8	0.089	1.4	1.3	0.741	0.017	1.6
RCC 1824	E. huxleyi	44	3.3	2.5	6.2	0.063	1.1	1.3	0.859	0.011	1.9
RCC 1824	E. huxleyi	44	3.3	2.6	6.8	0.076	1.4	1.3	1.078	0.014	1.9
RCC 1824	E. huxleyi	44	2.7	2.2	4.5	0.071	0.9	1.3	0.704	0.017	1.1
RCC 1824	E. huxleyi	44	3.1	2.5	5.9	0.065	1.0	1.2	0.792	0.012	1.6
RCC 1824	E. huxleyi	44	3.0	2.5	5.7	0.069	1.1	1.2	0.917	0.015	1.5
RCC 1824	E. huxleyi	44	2.5	2.0	3.8	0.066	0.7	1.3	0.680	0.017	0.8
RCC 1824	E. huxleyi	44	3.0	2.4	5.6	0.081	1.2	1.3	0.738	0.016	1.5
RCC 1824	E. huxleyi	44	3.0	2.2	4.9	0.062	0.8	1.4	0.631	0.011	1.5
RCC 1824	E. huxleyi	44	2.9	2.1	4.8	0.065	0.9	1.4	0.710	0.014	1.3
RCC 1824	E. huxleyi	44	3.3	2.6	6.7	0.097	1.8	1.3	0.998	0.018	1.9
RCC 1824	E. huxleyi	44	3.3	2.5	6.3	0.069	1.2	1.3	0.811	0.012	1.9
RCC 1824	E. huxleyi	44	3.0	2.3	5.2	0.067	0.9	1.3	0.762	0.012	1.5
RCC 1824	E. huxleyi	44	3.1	2.4	5.8	0.105	1.6	1.3	0.298	0.020	1.6
RCC 1824	E. huxleyi	44	3.2	2.5	6.3	0.077	1.3	1.3	0.874	0.015	1.8
RCC 1824	E. huxleyi	44	2.8	2.4	5.2	0.075	1.1	1.1	1.084	0.018	1.2
RCC 1824	E. huxleyi	44	3.1	2.6	6.3	0.073	1.2	1.2	1.071	0.015	1.6
RCC 1824	E. huxleyi	44	3.2	2.8	6.8	0.080	1.5	1.2	1.005	0.017	1.8
RCC 1824	E. huxleyi	44	2.8	2.7	5.9	0.086	1.4	1.0	0.632	0.024	1.2
RCC 1824	E. huxleyi	44	3.4	2.6	6.7	0.090	1.6	1.3	0.659	0.015	2.1
RCC 1824	E. huxleyi	44	3.5	2.9	8.0	0.080	1.8	1.2	1.045	0.015	2.3
RCC 1824	E. huxleyi	44	2.8	2.3	5.0	0.080	1.1	1.2	0.666	0.018	1.2
RCC 1824	E. huxleyi	44	2.8	2.3	4.8	0.072	0.9	1.2	0.734	0.015	1.2
RCC 1824	E. huxleyi	44	3.2	2.4	6.0	0.086	1.4	1.3	0.567	0.016	1.8
RCC 1824	E. huxleyi	44	3.2	2.8	6.8	0.117	2.1	1.1	0.664	0.024	1.8
RCC 1824	E. huxleyi	44	2.9	2.5	5.7	0.076	1.2	1.2	0.737	0.018	1.3
RCC 1824	E. huxleyi	44	2.9	2.3	5.2	0.083	1.2	1.3	0.474	0.018	1.3
RCC 1824	E. huxleyi	44	3.3	2.6	6.6	0.079	1.4	1.3	0.857	0.014	1.9
RCC 1824	E. huxleyi	44	3.1	2.7	6.4	0.066	1.2	1.1	0.946	0.015	1.6
RCC 1824	E. huxleyi	44	3.2	2.6	6.5	0.104	1.8	1.2	0.404	0.020	1.8
RCC 1843	E. huxleyi	25	2.5	1.8	3.6	0.080	0.8	1.4	0.667	0.019	0.8
RCC 1843	E. huxleyi	25	2.3	2.0	3.6	0.089	0.9	1.2	0.822	0.027	0.7
RCC 1843	E. huxleyi	25	2.0	1.7	2.5	0.083	0.6	1.2	0.755	0.028	0.4
RCC 1843	E. huxleyi	25	2.6	2.1	4.3	0.118	1.4	1.3	0.693	0.029	1.0
RCC 1843	E. huxleyi	25	2.3	2.1	3.7	0.090	0.9	1.1	1.003	0.027	0.7
RCC 1843	E. huxleyi	25	2.4	2.0	3.7	0.070	0.7	1.2	1.189	0.019	0.7
RCC 1843	E. huxleyi	25	2.4	1.8	3.4	0.074	0.7	1.3	0.578	0.019	0.7
RCC 1843	E. huxleyi	25	3.1	2.4	5.8	0.111	1.7	1.3	0.792	0.021	1.6
RCC 1843	E. huxleyi	25	2.4	2.3	4.3	0.086	1.0	1.1	1.129	0.027	0.7
RCC 1843	E. huxleyi	25	2.6	2.3	4.8	0.100	1.3	1.1	1.210	0.027	1.0
RCC 1843	E. huxleyi	25	2.2	1.6	2.7	0.067	0.5	1.4	0.679	0.017	0.6
RCC 1843	E. huxleyi	25	2.5	2.1	4.1	0.089	1.0	1.2	0.843	0.024	0.8
RCC 1843	E. huxleyi	25	2.6	2.1	4.3	0.081	0.9	1.3	0.676	0.019	1.0
RCC 1843	E. huxleyi	25	2.3	1.7	3.0	0.080	0.6	1.4	0.431	0.018	0.7
RCC 1843	E. huxleyi	25	2.1	1.8	3.0	0.063	0.5	1.2	0.309	0.020	0.5
RCC 1843	E. huxleyi	25	2.6	2.1	4.2	0.082	0.9	1.2	0.897	0.019	1.0
RCC 1843	E. huxleyi	25	2.2	1.9	3.2	0.068	0.6	1.2	1.198	0.021	0.6
RCC 1843	E. huxleyi	25	2.0	1.5	2.2	0.072	0.4	1.4	0.273	0.018	0.4
RCC 1843	E. huxleyi	25	2.8	2.2	4.6	0.081	1.0	1.3	1.146	0.017	1.2
RCC 1843	E. huxleyi	25	3.1	2.4	5.7	0.114	1.8	1.3	0.658	0.022	1.6
RCC 1843	E. huxleyi	25	2.1	1.7	2.7	0.070	0.5	1.3	0.592	0.020	0.5
RCC 1843	E. huxleyi	25	2.6	2.1	4.2	0.076	0.9	1.3	0.805	0.019	1.0
RCC 1843	E. huxleyi	25	2.1	1.6	2.6	0.066	0.5	1.3	0.631	0.020	0.5
RCC 1843	E. huxleyi	25	2.4	1.9	3.5	0.079	0.7	1.3	1.028	0.019	0.7
RCC 1843	E. huxleyi	25	3.0	2.3	5.4	0.083	1.2	1.3	1.110	0.016	1.5
RCC 1843	E. huxleyi	25	2.6	2.4	4.8	0.088	1.1	1.1	0.797	0.023	1.0
RCC 1843	E. huxleyi	25	2.2	2.0	3.3	0.094	0.8	1.1	0.635	0.028	0.6
RCC 1843	E. huxleyi	25	2.6	2.1	4.1	0.094	1.1	1.2	0.521	0.023	1.0
RCC 1843	E. huxleyi	25	2.6	2.1	4.1	0.074	0.8	1.2	0.555	0.017	1.0
RCC 1843	E. huxleyi	25	2.3	1.7	3.1	0.066	0.6	1.3	0.306	0.018	0.7
RCC 1843	E. huxleyi	34	2.2	1.7	2.8	0.067	0.5	1.3	0.231	0.017	0.6
RCC 1843	E. huxleyi	34	2.3	1.8	3.1	0.068	0.6	1.3	0.245	0.018	0.7
RCC 1843	E. huxleyi	34	2.2	1.7	2.8	0.064	0.5	1.3	0.400	0.017	0.6
RCC 1843	E. huxleyi	34	2.8	2.4	5.3	0.094	1.3	1.2	0.898	0.022	1.2
RCC 1843	E. huxleyi	34	3.1	2.1	5.0	0.057	0.8	1.5	0.397	0.010	1.6
RCC 1843	E. huxleyi	34	2.6	2.2	4.4	0.081	1.0	1.2	0.289	0.021	1.0
RCC 1843	E. huxleyi	34	2.8	2.1	4.5	0.114	1.4	1.4	0.692	0.024	1.2
RCC 1843	E. huxleyi	34	3.1	2.6	6.1	0.121	2.0	1.2	0.802	0.025	1.6
RCC 1843	E. huxleyi	34	2.5	2.1	4.0	0.086	0.9	1.2	0.833	0.021	0.8
RCC 1843	E. huxleyi	34	3.3	2.6	6.6	0.094	1.7	1.3	0.886	0.017	1.9
RCC 1843	E. huxleyi	34	2.2	1.7	2.9	0.066	0.5	1.3	0.338	0.017	0.6
RCC 1843	E. huxleyi	34	2.5	2.1	4.1	0.101	1.1	1.2	0.707	0.026	0.8
RCC 1843	E. huxleyi	34	2.4	2.1	3.9	0.092	1.0	1.1	0.619	0.027	0.7
RCC 1843	E. huxleyi	34	3.3	2.6	6.5	0.104	1.8	1.2	0.641	0.018	1.9
RCC 1843	E. huxleyi	34	2.5	2.1	4.0	0.086	0.9	1.2	0.864	0.021	0.8
RCC 1843	E. huxleyi	34	1.9	1.5	2.2	0.063	0.4	1.3	1.288	0.022	0.4
RCC 1843	E. huxleyi	34	2.9	2.2	5.0	0.096	1.3	1.3	0.638	0.020	1.3
RCC 1843	E. huxleyi	34	2.4	2.2	4.1	0.095	1.0	1.1	0.916	0.027	0.7
RCC 1843	E. huxleyi	34	3.0	1.9	4.2	0.077	0.9	1.6	0.822	0.012	1.5
RCC 1843	E. huxleyi	34	2.3	2.2	3.9	0.129	1.4	1.0	0.530	0.042	0.7
RCC 1843	E. huxleyi	34	2.8	2.4	5.1	0.106	1.5	1.2	0.744	0.025	1.2
RCC 1843	E. huxleyi	34	2.8	2.4	5.2	0.089	1.2	1.2	0.930	0.020	1.2
RCC 1843	E. huxleyi	34	2.4	2.1	3.9	0.094	1.0	1.2	0.606	0.027	0.7
RCC 1843	E. huxleyi	34	2.7	2.3	4.8	0.097	1.3	1.1	0.790	0.024	1.1
RCC 1843	E. huxleyi	34	2.3	2.0	3.7	0.107	1.1	1.1	0.860	0.033	0.7
RCC 1843	E. huxleyi	34	2.6	2.1	4.2	0.099	1.1	1.3	0.545	0.023	1.0
RCC 1843	E. huxleyi	34	3.3	2.6	6.7	0.088	1.6	1.3	0.854	0.016	1.9
RCC 1843	E. huxleyi	34	2.9	2.5	5.6	0.090	1.3	1.2	0.862	0.020	1.3
RCC 1843	E. huxleyi	34	3.4	2.7	7.1	0.115	2.2	1.3	0.627	0.021	2.1
RCC 1843	E. huxleyi	34	3.3	2.8	7.2	0.109	2.1	1.2	1.034	0.022	1.9
RCC 1843	E. huxleyi	44	2.6	1.9	3.8	0.088	0.9	1.4	0.414	0.019	1.0
RCC 1843	E. huxleyi	44	2.5	1.9	3.8	0.088	0.9	1.3	0.743	0.021	0.8
RCC 1843	E. huxleyi	44	2.6	2.0	3.9	0.089	0.9	1.3	0.531	0.019	1.0
RCC 1843	E. huxleyi	44	2.2	1.7	2.9	0.064	0.5	1.3	0.132	0.017	0.6
RCC 1843	E. huxleyi	44	2.9	2.2	4.9	0.096	1.3	1.3	0.755	0.020	1.3
RCC 1843	E. huxleyi	44	2.1	1.8	2.9	0.081	0.6	1.2	0.581	0.024	0.5
RCC 1843	E. huxleyi	44	2.5	1.8	3.5	0.077	0.7	1.3	1.074	0.017	0.8
RCC 1843	E. huxleyi	44	3.3	2.7	7.0	0.126	2.4	1.2	0.588	0.025	1.9
RCC 1843	E. huxleyi	44	2.2	1.9	3.2	0.083	0.7	1.2	0.761	0.024	0.6
RCC 1843	E. huxleyi	44	3.0	2.6	6.0	0.075	1.2	1.2	0.402	0.016	1.5
RCC 1843	E. huxleyi	44	2.8	2.2	4.9	0.099	1.3	1.3	0.516	0.022	1.2
RCC 1843	E. huxleyi	44	2.5	1.9	3.7	0.068	0.7	1.3	0.555	0.017	0.8
RCC 1843	E. huxleyi	44	2.7	1.9	3.9	0.087	0.9	1.4	0.756	0.017	1.1
RCC 1843	E. huxleyi	44	2.9	2.0	4.6	0.077	1.0	1.4	0.822	0.015	1.3
RCC 1843	E. huxleyi	44	2.9	2.4	5.4	0.106	1.5	1.2	0.565	0.023	1.3
RCC 1843	E. huxleyi	44	2.3	1.6	2.7	0.070	0.5	1.4	0.167	0.015	0.7
RCC 1843	E. huxleyi	44	2.5	1.8	3.5	0.087	0.8	1.3	0.609	0.019	0.8
RCC 1843	E. huxleyi	44	3.2	2.7	6.6	0.083	1.5	1.2	0.897	0.017	1.8
RCC 1843	E. huxleyi	44	2.7	2.2	4.7	0.123	1.6	1.2	0.574	0.030	1.1
RCC 1843	E. huxleyi	44	2.8	2.0	4.4	0.083	1.0	1.4	1.088	0.017	1.2
RCC 1843	E. huxleyi	44	2.6	1.9	3.8	0.087	0.9	1.4	0.546	0.019	1.0
RCC 1843	E. huxleyi	44	3.0	2.4	5.6	0.088	1.3	1.2	1.153	0.018	1.5
RCC 1843	E. huxleyi	44	2.4	1.7	3.1	0.062	0.5	1.5	-0.070	0.013	0.7
RCC 1843	E. huxleyi	44	2.5	1.7	3.4	0.072	0.7	1.5	0.524	0.017	0.8
RCC 1843	E. huxleyi	44	2.5	1.9	3.7	0.085	0.9	1.3	0.579	0.021	0.8
RCC 1843	E. huxleyi	44	2.1	1.5	2.5	0.073	0.5	1.4	0.441	0.020	0.5
RCC 1843	E. huxleyi	44	2.4	2.0	3.7	0.077	0.8	1.2	0.734	0.021	0.7
RCC 1843	E. huxleyi	44	4.3	3.5	11.7	0.082	2.6	1.2	1.372	0.012	4.3
RCC 1843	E. huxleyi	44	2.4	1.8	3.3	0.083	0.7	1.3	0.233	0.019	0.7
RCC 1843	E. huxleyi	44	2.7	1.9	4.0	0.115	1.2	1.4	0.387	0.022	1.1
SAG 33.90	E. huxleyi	25	2.7	1.9	3.7	0.055	0.6	1.5	0.204	0.011	1.1
SAG 33.90	E. huxleyi	25	2.4	1.9	3.5	0.068	0.6	1.3	0.287	0.016	0.7
SAG 33.90	E. huxleyi	25	2.8	1.9	4.3	0.067	0.8	1.5	0.585	0.013	1.2
SAG 33.90	E. huxleyi	25	2.7	2.1	4.4	0.070	0.8	1.3	0.441	0.015	1.1
SAG 33.90	E. huxleyi	25	2.8	1.9	4.2	0.062	0.7	1.5	0.702	0.012	1.2
SAG 33.90	E. huxleyi	25	2.5	2.0	3.8	0.060	0.6	1.2	0.252	0.014	0.8
SAG 33.90	E. huxleyi	25	3.2	2.4	5.7	0.062	0.9	1.4	0.641	0.010	1.8
SAG 33.90	E. huxleyi	25	3.1	2.4	5.6	0.061	0.9	1.3	0.605	0.011	1.6
SAG 33.90	E. huxleyi	25	2.4	1.8	3.5	0.064	0.6	1.3	0.372	0.016	0.7
SAG 33.90	E. huxleyi	25	2.8	2.6	5.5	0.062	0.9	1.1	0.276	0.015	1.2
SAG 33.90	E. huxleyi	25	3.1	2.6	6.0	0.067	1.1	1.2	0.533	0.014	1.6
SAG 33.90	E. huxleyi	25	2.3	1.8	3.2	0.058	0.5	1.3	0.573	0.015	0.7
SAG 33.90	E. huxleyi	25	2.8	2.5	5.1	0.061	0.8	1.1	0.499	0.013	1.2
SAG 33.90	E. huxleyi	25	3.1	2.8	6.7	0.062	1.1	1.1	0.331	0.014	1.6
SAG 33.90	E. huxleyi	25	2.4	1.7	3.2	0.065	0.6	1.4	0.393	0.016	0.7
SAG 33.90	E. huxleyi	25	2.4	2.2	4.1	0.059	0.7	1.1	0.273	0.019	0.7
SAG 33.90	E. huxleyi	25	2.4	1.8	3.4	0.065	0.6	1.3	0.208	0.016	0.7
SAG 33.90	E. huxleyi	25	3.1	2.2	5.3	0.072	1.0	1.4	0.649	0.012	1.6
SAG 33.90	E. huxleyi	25	2.8	2.0	4.4	0.062	0.7	1.4	0.807	0.012	1.2
SAG 33.90	E. huxleyi	25	3.5	2.8	7.5	0.067	1.4	1.2	0.703	0.012	2.3
SAG 33.90	E. huxleyi	25	2.4	1.9	3.5	0.057	0.5	1.2	0.211	0.013	0.7
SAG 33.90	E. huxleyi	25	2.8	1.9	4.2	0.059	0.7	1.5	0.515	0.012	1.2
SAG 33.90	E. huxleyi	25	2.4	2.0	3.8	0.064	0.7	1.2	0.199	0.019	0.7
SAG 33.90	E. huxleyi	25	2.2	1.6	2.6	0.061	0.4	1.4	0.137	0.014	0.6
SAG 33.90	E. huxleyi	25	2.6	2.4	4.8	0.073	1.0	1.1	0.570	0.021	1.0
SAG 33.90	E. huxleyi	25	2.8	2.1	4.6	0.072	0.9	1.3	0.622	0.015	1.2
SAG 33.90	E. huxleyi	25	2.4	1.8	3.1	0.054	0.5	1.4	0.132	0.013	0.7
SAG 33.90	E. huxleyi	25	2.9	2.5	5.7	0.070	1.1	1.1	0.408	0.017	1.3
SAG 33.90	E. huxleyi	25	2.4	1.8	3.2	0.064	0.6	1.4	0.421	0.016	0.7
SAG 33.90	E. huxleyi	25	3.1	2.2	5.2	0.065	0.9	1.4	0.835	0.011	1.6
SAG 33.90	E. huxleyi	34	3.5	2.8	7.5	0.072	1.5	1.3	1.077	0.013	2.3
SAG 33.90	E. huxleyi	34	3.2	2.5	6.1	0.061	1.0	1.3	1.085	0.011	1.8
SAG 33.90	E. huxleyi	34	3.3	2.6	6.6	0.074	1.3	1.3	0.874	0.013	1.9
SAG 33.90	E. huxleyi	34	2.7	2.2	4.4	0.066	0.8	1.3	0.819	0.015	1.1
SAG 33.90	E. huxleyi	34	3.1	2.8	6.4	0.068	1.2	1.1	0.854	0.015	1.6
SAG 33.90	E. huxleyi	34	2.9	1.9	4.1	0.065	0.7	1.5	0.830	0.011	1.3
SAG 33.90	E. huxleyi	34	3.5	2.7	7.2	0.070	1.4	1.3	1.055	0.012	2.3
SAG 33.90	E. huxleyi	34	4.0	3.1	9.3	0.075	1.9	1.3	0.962	0.011	3.5
SAG 33.90	E. huxleyi	34	2.6	2.0	3.9	0.066	0.7	1.3	0.711	0.015	1.0
SAG 33.90	E. huxleyi	34	4.0	3.1	9.4	0.082	2.1	1.3	1.437	0.012	3.5
SAG 33.90	E. huxleyi	34	3.5	2.7	7.2	0.066	1.3	1.3	0.797	0.011	2.3
SAG 33.90	E. huxleyi	34	3.6	2.8	7.7	0.065	1.4	1.3	1.014	0.011	2.5
SAG 33.90	E. huxleyi	34	2.9	2.2	5.0	0.069	0.9	1.3	0.657	0.014	1.3
SAG 33.90	E. huxleyi	34	2.6	2.3	4.5	0.076	0.9	1.1	0.728	0.019	1.0
SAG 33.90	E. huxleyi	34	2.7	2.4	4.8	0.067	0.9	1.1	0.716	0.017	1.1
SAG 33.90	E. huxleyi	34	3.1	2.1	5.0	0.063	0.9	1.5	0.768	0.011	1.6
SAG 33.90	E. huxleyi	34	3.3	2.5	6.2	0.071	1.2	1.4	1.109	0.012	1.9
SAG 33.90	E. huxleyi	34	2.7	2.0	4.1	0.062	0.7	1.3	0.720	0.013	1.1
SAG 33.90	E. huxleyi	34	3.7	2.5	7.1	0.067	1.3	1.5	0.981	0.009	2.7
SAG 33.90	E. huxleyi	34	3.2	2.5	6.2	0.069	1.1	1.3	0.961	0.012	1.8
SAG 33.90	E. huxleyi	34	3.6	2.6	7.0	0.069	1.3	1.4	1.134	0.010	2.5
SAG 33.90	E. huxleyi	34	2.7	2.2	4.6	0.073	0.9	1.3	0.589	0.017	1.1
SAG 33.90	E. huxleyi	34	3.0	2.2	4.9	0.073	1.0	1.4	0.807	0.014	1.5
SAG 33.90	E. huxleyi	34	3.1	2.3	5.3	0.065	0.9	1.4	0.609	0.011	1.6
SAG 33.90	E. huxleyi	34	2.2	2.0	3.4	0.061	0.6	1.1	0.378	0.021	0.6
SAG 33.90	E. huxleyi	34	3.0	2.2	4.9	0.070	0.9	1.4	0.900	0.012	1.5
SAG 33.90	E. huxleyi	34	2.7	2.1	4.4	0.069	0.8	1.3	0.541	0.015	1.1
SAG 33.90	E. huxleyi	34	3.4	2.9	7.4	0.075	1.5	1.2	1.136	0.014	2.1
SAG 33.90	E. huxleyi	34	2.5	2.1	4.0	0.071	0.8	1.1	0.578	0.019	0.8
SAG 33.90	E. huxleyi	34	2.3	1.9	3.4	0.060	0.6	1.2	0.449	0.018	0.7
SAG 33.90	E. huxleyi	44	3.4	2.9	7.4	0.062	1.2	1.2	0.416	0.011	2.1
SAG 33.90	E. huxleyi	44	3.3	2.7	6.7	0.065	1.2	1.2	0.479	0.012	1.9
SAG 33.90	E. huxleyi	44	3.7	3.1	8.6	0.068	1.6	1.2	0.771	0.012	2.7
SAG 33.90	E. huxleyi	44	3.3	2.7	6.9	0.065	1.2	1.2	0.718	0.012	1.9
SAG 33.90	E. huxleyi	44	2.4	2.0	3.6	0.063	0.6	1.3	0.607	0.016	0.7
SAG 33.90	E. huxleyi	44	3.3	2.7	6.9	0.064	1.2	1.2	0.535	0.012	1.9
SAG 33.90	E. huxleyi	44	3.5	2.8	7.5	0.068	1.4	1.2	0.765	0.012	2.3
SAG 33.90	E. huxleyi	44	3.7	3.0	8.3	0.064	1.4	1.2	0.879	0.010	2.7
SAG 33.90	E. huxleyi	44	2.5	2.0	3.9	0.065	0.7	1.2	0.530	0.017	0.8
SAG 33.90	E. huxleyi	44	3.9	3.2	9.4	0.062	1.6	1.2	0.983	0.010	3.2
SAG 33.90	E. huxleyi	44	3.5	2.8	7.5	0.067	1.4	1.2	0.730	0.012	2.3
SAG 33.90	E. huxleyi	44	2.7	2.2	4.6	0.061	0.8	1.2	0.400	0.015	1.1
SAG 33.90	E. huxleyi	44	3.4	2.9	7.4	0.062	1.2	1.2	0.515	0.011	2.1
SAG 33.90	E. huxleyi	44	2.4	2.0	3.7	0.065	0.7	1.2	0.463	0.019	0.7
SAG 33.90	E. huxleyi	44	3.3	2.8	7.0	0.064	1.2	1.2	0.535	0.012	1.9
SAG 33.90	E. huxleyi	44	3.5	3.0	8.1	0.068	1.5	1.2	0.950	0.013	2.3
SAG 33.90	E. huxleyi	44	3.7	2.9	8.2	0.067	1.5	1.3	0.790	0.011	2.7
SAG 33.90	E. huxleyi	44	2.9	2.2	5.0	0.067	0.9	1.3	0.590	0.014	1.3
SAG 33.90	E. huxleyi	44	3.5	3.0	7.9	0.069	1.5	1.1	0.737	0.013	2.3
SAG 33.90	E. huxleyi	44	3.2	2.8	6.8	0.071	1.3	1.2	0.749	0.015	1.8
SAG 33.90	E. huxleyi	44	2.8	2.0	4.4	0.061	0.7	1.4	0.353	0.012	1.2
SAG 33.90	E. huxleyi	44	5.5	4.7	19.9	0.070	3.8	1.2	1.299	0.008	9.0
SAG 33.90	E. huxleyi	44	3.0	2.4	5.5	0.069	1.0	1.2	0.428	0.014	1.5
SAG 33.90	E. huxleyi	44	4.2	3.1	9.9	0.068	1.8	1.4	0.850	0.009	4.0
SAG 33.90	E. huxleyi	44	2.9	2.4	5.5	0.073	1.1	1.2	0.403	0.017	1.3
SAG 33.90	E. huxleyi	44	3.0	2.4	5.6	0.069	1.0	1.2	0.430	0.014	1.5
SAG 33.90	E. huxleyi	44	3.2	2.4	5.9	0.070	1.1	1.3	0.512	0.012	1.8
SAG 33.90	E. huxleyi	44	2.7	2.0	4.0	0.057	0.6	1.3	0.174	0.011	1.1
SAG 33.90	E. huxleyi	44	5.5	4.1	17.3	0.069	3.3	1.3	1.146	0.007	9.0
SAG 33.90	E. huxleyi	44	3.5	2.6	6.8	0.056	1.0	1.4	0.182	0.009	2.3
RCC 1223	G. oceanica	25	4.9	4.3	16.2	0.150	6.6	1.1	0.855	0.021	6.4
RCC 1223	G. oceanica	25	4.4	3.5	11.9	0.108	3.5	1.3	0.783	0.015	4.6
RCC 1223	G. oceanica	25	4.6	3.6	13.0	0.140	4.9	1.3	1.153	0.019	5.3
RCC 1223	G. oceanica	25	4.6	4.0	14.2	0.161	6.2	1.1	0.611	0.024	5.3
RCC 1223	G. oceanica	25	4.5	4.1	14.4	0.127	5.0	1.1	0.804	0.020	4.9
RCC 1223	G. oceanica	25	4.9	4.0	15.5	0.134	5.6	1.2	0.872	0.018	6.4
RCC 1223	G. oceanica	25	5.6	5.1	22.2	0.134	8.0	1.1	1.009	0.017	9.5
RCC 1223	G. oceanica	25	4.0	3.6	11.2	0.138	4.2	1.1	1.059	0.024	3.5
RCC 1223	G. oceanica	25	4.6	4.2	14.8	0.158	6.3	1.1	1.176	0.024	5.3
RCC 1223	G. oceanica	25	3.8	3.2	9.2	0.142	3.6	1.2	1.061	0.024	3.0
RCC 1223	G. oceanica	25	4.9	4.0	15.4	0.100	4.2	1.2	1.568	0.013	6.4
RCC 1223	G. oceanica	25	4.4	3.9	13.4	0.145	5.3	1.1	0.919	0.023	4.6
RCC 1223	G. oceanica	25	4.0	3.3	10.0	0.148	4.0	1.2	0.930	0.023	3.5
RCC 1223	G. oceanica	25	4.5	3.9	13.7	0.154	5.7	1.2	0.744	0.023	4.9
RCC 1223	G. oceanica	25	5.0	4.1	15.9	0.142	6.1	1.2	0.274	0.018	6.8
RCC 1223	G. oceanica	25	3.4	2.6	7.0	0.111	2.1	1.3	0.423	0.020	2.1
RCC 1223	G. oceanica	25	4.1	3.3	10.4	0.166	4.7	1.2	0.684	0.025	3.7
RCC 1223	G. oceanica	25	4.4	3.6	12.2	0.157	5.2	1.2	0.879	0.023	4.6
RCC 1223	G. oceanica	25	4.8	4.0	14.9	0.145	5.9	1.2	0.784	0.020	6.0
RCC 1223	G. oceanica	25	3.5	3.1	8.7	0.127	3.0	1.1	0.812	0.026	2.3
RCC 1223	G. oceanica	25	5.1	4.3	17.0	0.145	6.7	1.2	0.936	0.019	7.2
RCC 1223	G. oceanica	25	4.8	3.9	14.5	0.148	5.8	1.3	0.889	0.019	6.0
RCC 1223	G. oceanica	25	4.3	3.7	12.5	0.177	6.0	1.2	0.677	0.028	4.3
RCC 1223	G. oceanica	25	5.0	5.0	19.6	0.135	7.2	1.0	1.421	0.021	6.8
RCC 1223	G. oceanica	25	4.4	3.9	13.1	0.148	5.3	1.1	1.239	0.023	4.6
RCC 1223	G. oceanica	25	4.7	4.2	15.3	0.155	6.4	1.1	0.625	0.023	5.6
RCC 1223	G. oceanica	25	4.2	3.8	12.2	0.127	4.2	1.1	0.784	0.021	4.0
RCC 1223	G. oceanica	25	4.9	3.9	14.8	0.144	5.8	1.2	0.994	0.018	6.4
RCC 1223	G. oceanica	25	4.6	3.7	13.3	0.156	5.6	1.2	0.298	0.021	5.3
RCC 1223	G. oceanica	25	4.4	3.6	12.3	0.135	4.5	1.2	0.766	0.019	4.6
RCC 1223	G. oceanica	34	4.2	3.3	10.6	0.147	4.2	1.3	0.621	0.021	4.0
RCC 1223	G. oceanica	34	4.5	3.8	13.4	0.150	5.4	1.2	0.888	0.022	4.9
RCC 1223	G. oceanica	34	3.5	3.4	9.3	0.104	2.6	1.0	1.259	0.022	2.3
RCC 1223	G. oceanica	34	4.8	3.9	14.8	0.175	7.0	1.2	1.072	0.023	6.0
RCC 1223	G. oceanica	34	4.8	3.9	14.6	0.166	6.6	1.2	0.838	0.022	6.0
RCC 1223	G. oceanica	34	5.3	4.6	18.8	0.176	9.0	1.2	1.001	0.022	8.1
RCC 1223	G. oceanica	34	5.0	4.3	17.1	0.148	6.8	1.2	0.676	0.020	6.8
RCC 1223	G. oceanica	34	4.4	3.8	12.7	0.176	6.1	1.2	0.856	0.026	4.6
RCC 1223	G. oceanica	34	4.6	4.1	14.8	0.175	7.0	1.1	1.203	0.027	5.3
RCC 1223	G. oceanica	34	6.6	5.5	28.4	0.184	14.1	1.2	1.098	0.018	15.6
RCC 1223	G. oceanica	34	4.7	4.0	14.6	0.140	5.5	1.2	1.429	0.020	5.6
RCC 1223	G. oceanica	34	5.1	4.6	18.0	0.174	8.5	1.1	0.487	0.024	7.2
RCC 1223	G. oceanica	34	4.8	3.9	14.8	0.162	6.5	1.2	0.935	0.022	6.0
RCC 1223	G. oceanica	34	4.4	3.7	12.9	0.185	6.4	1.2	0.673	0.028	4.6
RCC 1223	G. oceanica	34	5.6	5.0	21.7	0.146	8.5	1.1	1.064	0.018	9.5
RCC 1223	G. oceanica	34	4.7	3.8	14.1	0.167	6.4	1.2	1.065	0.023	5.6
RCC 1223	G. oceanica	34	4.4	4.0	13.9	0.144	5.4	1.1	0.617	0.023	4.6
RCC 1223	G. oceanica	34	4.7	3.9	14.1	0.143	5.5	1.2	0.614	0.020	5.6
RCC 1223	G. oceanica	34	4.7	3.9	14.0	0.110	4.2	1.2	0.701	0.015	5.6
RCC 1223	G. oceanica	34	4.7	3.9	14.0	0.182	6.9	1.2	0.899	0.025	5.6
RCC 1223	G. oceanica	34	4.7	3.8	14.1	0.159	6.1	1.2	0.746	0.022	5.6
RCC 1223	G. oceanica	34	4.6	3.7	13.3	0.128	4.6	1.2	0.835	0.017	5.3
RCC 1223	G. oceanica	34	4.7	4.0	14.7	0.155	6.2	1.2	0.656	0.022	5.6
RCC 1223	G. oceanica	34	4.9	4.1	15.5	0.130	5.4	1.2	1.291	0.017	6.4
RCC 1223	G. oceanica	34	4.6	3.8	13.9	0.150	5.6	1.2	0.759	0.021	5.3
RCC 1223	G. oceanica	34	5.0	4.4	17.3	0.127	5.9	1.1	1.111	0.017	6.8
RCC 1223	G. oceanica	34	4.2	3.4	11.1	0.105	3.2	1.2	0.816	0.016	4.0
RCC 1223	G. oceanica	34	4.0	2.8	8.8	0.095	2.3	1.4	1.360	0.013	3.5
RCC 1223	G. oceanica	34	5.6	4.5	19.7	0.160	8.6	1.2	1.057	0.018	9.5
RCC 1223	G. oceanica	34	4.3	3.0	10.1	0.129	3.5	1.4	0.794	0.016	4.3
RCC 1223	G. oceanica	44	4.4	3.9	13.3	0.142	5.1	1.1	0.763	0.022	4.6
RCC 1223	G. oceanica	44	5.1	4.4	17.3	0.153	7.2	1.1	0.895	0.020	7.2
RCC 1223	G. oceanica	44	4.7	3.8	14.0	0.146	5.5	1.2	0.642	0.020	5.6
RCC 1223	G. oceanica	44	5.5	4.9	20.9	0.167	9.4	1.1	0.806	0.021	9.0
RCC 1223	G. oceanica	44	5.2	4.6	18.8	0.199	10.1	1.1	0.568	0.027	7.6
RCC 1223	G. oceanica	44	5.1	4.1	16.2	0.147	6.4	1.2	0.608	0.018	7.2
RCC 1223	G. oceanica	44	4.7	4.1	15.1	0.162	6.6	1.1	1.106	0.023	5.6
RCC 1223	G. oceanica	44	5.1	4.3	17.1	0.192	8.9	1.2	0.680	0.025	7.2
RCC 1223	G. oceanica	44	5.2	4.5	18.0	0.201	9.8	1.2	0.708	0.026	7.6
RCC 1223	G. oceanica	44	5.5	4.7	20.3	0.193	10.6	1.2	0.674	0.024	9.0
RCC 1223	G. oceanica	44	5.7	4.6	20.8	0.192	10.8	1.2	0.705	0.022	10.0
RCC 1223	G. oceanica	44	5.6	5.0	21.8	0.173	10.2	1.1	0.978	0.021	9.5
RCC 1223	G. oceanica	44	6.0	5.1	23.8	0.192	12.4	1.2	0.743	0.021	11.7
RCC 1223	G. oceanica	44	5.1	4.4	17.5	0.186	8.8	1.2	1.175	0.024	7.2
RCC 1223	G. oceanica	44	5.6	5.1	22.3	0.135	8.2	1.1	1.111	0.017	9.5
RCC 1223	G. oceanica	44	4.5	4.1	14.3	0.141	5.5	1.1	0.456	0.022	4.9
RCC 1223	G. oceanica	44	5.3	4.7	19.4	0.158	8.3	1.1	0.298	0.021	8.1
RCC 1223	G. oceanica	44	4.7	3.8	14.0	0.120	4.5	1.2	0.649	0.016	5.6
RCC 1223	G. oceanica	44	5.6	4.8	20.8	0.154	8.7	1.2	0.820	0.018	9.5
RCC 1223	G. oceanica	44	4.8	4.1	15.3	0.138	5.7	1.2	0.829	0.019	6.0
RCC 1223	G. oceanica	44	5.0	3.8	14.6	0.138	5.5	1.3	0.899	0.016	6.8
RCC 1223	G. oceanica	44	5.3	4.2	17.5	0.163	7.7	1.3	1.049	0.019	8.1
RCC 1223	G. oceanica	44	3.4	3.3	8.6	0.134	3.1	1.0	0.612	0.029	2.1
RCC 1223	G. oceanica	44	4.2	3.7	11.9	0.120	3.9	1.1	0.592	0.019	4.0
RCC 1223	G. oceanica	44	4.3	3.4	11.6	0.169	5.3	1.3	0.877	0.025	4.3
RCC 1223	G. oceanica	44	5.4	4.4	18.7	0.137	6.9	1.2	1.042	0.016	8.5
RCC 1223	G. oceanica	44	5.6	4.5	19.9	0.161	8.6	1.2	1.065	0.018	9.5
RCC 1223	G. oceanica	44	5.1	4.6	18.5	0.142	7.1	1.1	0.925	0.020	7.2
RCC 1223	G. oceanica	44	5.1	4.0	15.8	0.138	5.9	1.3	0.708	0.016	7.2
RCC 1223	G. oceanica	44	4.7	4.1	15.1	0.160	6.5	1.1	1.062	0.023	5.6
